# Supplementary material for: Assessment of Dynamic Changes in Stressed Volume and Venous Return during Hyperdynamic Septic Shock
Source: J Pers Med. 2022 Apr 29;12(5):724. doi: 10.3390/jpm12050724 (PMC9146182; doi:10.3390/jpm12050724)
Supplement: Supplementary file 1 [file jpm-12-00724-s001.zip]

Archive with 3 entries (3 files):
- jpm-1686892-supplementary/Figure S1.pdf
- jpm-1686892-supplementary/Table S1.pdf
- jpm-1686892-supplementary/Table S2.pdf
